# Supplementary material for: Feed Restriction Modulates Growth, Gut Morphology and Gene Expression in Zebrafish
Source: Int J Mol Sci. 2021 Feb 11;22(4):1814. doi: 10.3390/ijms22041814 (PMC7917766; doi:10.3390/ijms22041814)
Supplement: Supplementary file 1 [file ijms-22-01814-s001.zip]

Archive with 3 entries (2 files):
- Supplementary files to upload Final version/
- Supplementary files to upload Final version/Supplementary Figure S1.docx
- Supplementary files to upload Final version/Supplementary Table S1.xlsx
