# Supplementary material for: Feed Restriction Modulates Growth, Gut Morphology and Gene Expression in Zebrafish
Source: Int J Mol Sci. 2021 Feb 11;22(4):1814. doi: 10.3390/ijms22041814 (PMC7917766; doi:10.3390/ijms22041814)
Supplement: Supplementary file 1 [file ijms-22-01814-s001.zip › Supplementary files to upload Final version/Supplementary Table S1.xlsx]

## Sheet: ST1
Supplementary Table S1. Summary statistics of the RNA-Seq data and mapping rates to the zebrafish reference genome (danRer7).
Sample ID	Sample Group	Total Reads	Mapped reads	Mapping %
AR007	1	20260610	15311466	75.57
AR013	1	30866855	25785312	83.54
AR014	1	27274042	22880011	83.89
AR015	0.85	26286096	21562574	82.03
AR016	0.85	27197644	22780077	83.76
AR018	0.85	24313125	20299293	83.49
AR019	0.85	25257002	21002856	83.16
AR002	0.7	20019564	16694437	83.39
AR004	0.7	26275453	22643167	86.18
AR005	0.7	23043967	19144986	83.08
AR006	0.7	22360586	18446476	82.5
